# Supplementary material for: Acetazolamide as an Add-on Therapy Following Barbed Reposition Pharyngoplasty in Obstructive Sleep Apnea: A Randomized Controlled Trial
Source: Life (Basel). 2024 Jul 31;14(8):963. doi: 10.3390/life14080963 (PMC11355526; doi:10.3390/life14080963)
Supplement: Supplementary file 1 [file life-14-00963-s001.zip]

Archive with 1 entries (1 files):
- life-3062480-supplementary.pdf
